# Supplementary material for: Long-term control of acromegaly after pituitary surgery in South-Eastern Norway
Source: Acta Neurochir (Wien). 2023 Sep 4;165(10):3003–10. doi: 10.1007/s00701-023-05772-7 (PMC10542199; doi:10.1007/s00701-023-05772-7)
Supplement: Supplementary file 1 — Supplementary file1 (XLSX 10 KB) [file 701_2023_5772_MOESM1_ESM.xlsx]

## Sheet: GH_and_IGF1_control
	One-year follow-up								Five-year follow-up
	Biochemical control according to IGF-1 ≤ 1.2 x ULN and random GH < 1 µg/L:								Biochemical control according to IGF-1 ≤ 1.2 x ULN and random GH < 1 µg/L:
		Surgery	Medication	Reintervention	Total					Surgery	Medication	Reintervention	Total
	Control	53 (31%)	19 (11%)	1 (1%)	73 (43%)				Control	28 (27%)	19 (19%)	9 (9%)	53 (52%)
	Not control	51 (30%)	46 (27%)	0 (0%)	97 (57%)				Not control	20 (20%)	28 (27%)	8 (8%)	49 (48%)
	Total	104 (61%)	65 (38%)	1(1%)	170 (100%)				Total	48 (47%)	47 (46%)	17 (17%)	102 (100%)
